# Supplementary material for: G-protein-coupled receptor P2Y10 facilitates chemokine-induced CD4 T cell migration through autocrine/paracrine mediators
Source: Nat Commun. 2021 Nov 23;12:6798. doi: 10.1038/s41467-021-26882-9 (PMC8611058; doi:10.1038/s41467-021-26882-9)
Supplement: Supplementary file 6 — Source Data [file 41467_2021_26882_MOESM6_ESM.xlsx]

## Sheet: Fig. 1
Fig. 1A: Gene expression (arb. Units Nanostring)
Name	nCD4 I (1 mouse)	nCD4 II (1 mouse)	CD4sc (pool of 4 mice)
Cxcr6	0.12213	0.112002	29.5427
Ccr2	0.145482	0.181823	30.1119
Cxcr3	0.134497	0.198448	9.41491
Ccr5	0.0576908	0.102027	4.31637
Ccr4	0.249356	0.308167	5.75752
Ccr8	0.145219	0.171849	3.58973
Cxcr4	1.35813	1.15268	11.8491
Gpr68	0.126501	0.155225	4.99456
Cysltr2	0.063403	0.102027	1.70049
Gpr34	0.119031	0.131951	1.70049
Ptger4	0.75765	0.953185	6.66582
P2ry10	5.12315	5.71767	28.2953
Gpr65	0.86293	0.959835	4.1226
Gpr132	1.56807	1.83427	4.34059
Gpr174	1.28704	1.53171	3.23853
Lpar6	1.4693	1.81432	3.56551
Gpr183	6.32173	6.71845	12.4547
S1pr4	2.53791	3.0844	5.09144
Fig. 1C: Western blot P2Y10
Fig. 1D: Gene expression (Library size normalized counts)
P2y10		A63		Gpr174
contr	CD4-P2Y10-KO	contr	CD4-P2Y10-KO	contr	CD4-P2Y10-KO
1031	299	314	364	980	889
1447	215	372	372	913	964
1514	205	248	464	905	971
Fig. 1E: Leukocyte count (x10^7)
LN_con	LN-KO	Spl_con	Spl_KO	Thy_con	Thy-KO
5.8	6.6	5.8	3.3	9.8	11.5
3.5	4.9	11	5.5	10	12
2.7	6.6	5.6	4.5	8.2	9.9
3.6	3.7	5.4	7.5	4.3	9.1
3.7	6.4	4.5	3.4	9.4	10.5
4	4	7	6.2	7.6	7.2
3.2	3.2	3.2	6.1	8.9	14.8
	2.9		4.6		4.4
	2		6.7		6.9
	2.5		4.3		4.2
	5.1		6.2		6.1
	4.4		4.4		10.8
Fig. 1F: Subpopulations thymus (%)
DN_con	DN_KO	DP_con	DP_KO	SP4_con	SP4_KO	SP8_con	SP8_KO
2.9	2.8	84.5	83.1	7.3	8	3.1	3.1
1.9	2.1	88.9	86.3	4.8	6.2	2.4	6.6
2.5	2.6	88.4	83.1	5	8	2.3	2.8
2	2.7	88.1	83.8	5.9	6.1	2.1	2.3
3	2.8	86.8	84.6	5.7	7.4	2.4	2.5
2.3	1.8	87.2	87.6	5.9	5.9	2.3	2.6
	3.3		86.6		4.9		2.6
	2.5		88.7		4.8		2.1
	2		89.1		5.1		1.9
	2.2		86.9		6.4		2.4
Fig. 1G: Subpopulations lymph node (%)
B_con	B_KO	CD4_con	CD4_KO	CD8_con	CD8_KO
39.1	35.4	30.2139	30.8025	22.3551	23.9205
32.5	28.5	31.501	34.75	25.6632	27.125
48.7	35.4	18.6544	30.5728	16.5184	25.009
32	35.6	32.8812	31.1315	24.486	23.1971
33	39.1	31.9267	28.3554	27.3743	23.9481
31.2	35.2	31.3565	28.4512	27.251	25.296
	50.4		18.7312		17.5536
	39.5		27.8783		24.4927
	31.6		31.0128		25.1624
	48		19.256		21.58
Fig. 1H: Subpopulations spleen (%)
B_con	B_KO	CD4_con	CD4_KO	CD8_con	CD8_KO
52.9	54.5	16.3323	14.1336	9.3628	8.658
50.1	51.3	10.9998	12.9371	7.1631	7.3359
56.8	59.1	12.5132	14.1252	8.8944	9.0534
47	47.3	18.4814	20.22	10.7156	12.6375
47	54.8	16.2165	19.1216	11.7135	10.5488
32.6	46.3	31.204	9.8235	25.868	8.214
	55.3		15.9889		11.4086
	53.3		14.7834		10.4748
	49.7		20.022		21.8112
	48.3
Fig. 1I: Cytokine release (pg/ml)
con_G-CSF	con_GM-CSF	con_IL-1a	con_IL-1b	con_IL-2	con_IL-4	con_IL-5	con_IL-6	con_IL-9	con_IL-10	con_IL-12 (p40)	con_IL-12 (p70)	con_IL-13	con_IL-15	con_IL-17	con_IP-10	con_MKC	con_MCP-1	con_MIP-1a	con_MIP-2	con_RANTES	con_TNFa	KO_G-CSF	KO_GM-CSF	KO_IL-1a	KO_IL-1b	KO_IL-2	KO_IL-4	KO_IL-5	KO_IL-6	KO_IL-9	KO_IL-10	KO_IL-12 (p40)	KO_IL-12 (p70)	KO_IL-13	KO_IL-15	KO_IL-17	KO_IP-10	KO_MKC	KO_MCP-1	KO_MIP-1a	KO_MIP-2	KO_RANTES	KO_TNFa
85.09	3646	57.24	19.56	18189	14634	172.67	837.01	251.13	4705	1.18	6.52	2257	7.95	617.25	31.36	3.13	14.41	16420	320.66	89.2	4157	105.66	3189	69.41	24.56	21786	14634	362.49	4708	289.24	9309	9.82	9	2741	9.39	7595	60.61	14	24.16	18891	805.4	165.57	13333
85.09	4355	62.13	17	17534	14634	247.42	630.97	266.71	5836	1.14	5.74	2367	6.46	357.26	16.92	3.13	15.21	16808	506.57	78.98	3295	104.21	2667	52.22	18.29	21229	6409	230.68	1248	218.41	3596	1.27	6.14	2113	6.46	1089	42.08	3.26	14.41	13575	450.28	88.31	3116
77.84	2983	68.47	20.82	10617	14191	236.4	384.08	251.13	14680	1.18	6.27	3096	8.67	1641	14.19	4.72	16.01	13068	237.03	61.63	5024	81.54	1757	50.86	19.56	21337	14634	262.43	1350	266.71	4413	1.09	6.52	2377	10.79	911.93	31.36	2.63	17.57	11669	446.99	82.03	2573
81.54	2250	54.91	20.82	9203	14634	180.25	783.75	251.13	14680	1.05	5.48	2915	9.39	567.54	29.84	4.99	16.79	11358	309.72	48.48	3616	44.32	6475	78.45	26.76	21786	14634	382.33	1548	293.76	6573	1.3	7.97	6127	7.65	1790	104.15	6.72	19.07	16019	1616	329.3	1059
96.64	3118	60.18	20.82	21786	14634	280.8	1564	258.98	7366	1.37	7.03	2751	9.39	1316	31.18	4.72	18.71	18891	416.79	109.78	4934	85.09	2958	66.59	18.29	6904	11693	190.18	438.79	247.16	14068	1.2	5.34	3115	7.95	1433	23.9	4.99	14.41	10912	183.89	134.08	4683
101.24	2267	56.91	19.56	21786	9197	397.31	2977	289.24	6746	1.32	8.03	2438	14.84	2980	38.34	5.13	20.58	18891	634.83	78.11	3674
Fig. 1J: Proliferating CD4 (%)
contr	CD4-P2Y10-KO
66	71
54	58
51	58
81.3	76.6
64.1	75
34	73
84.2	57.9
Fig. 1K: Cytokine / FoxP3-expressing CD4 (%)
Th1_con	Th1_KO	Th17_con	Th17_KO	Treg_con	Treg_KO
61.9	65.5			43.9	36.3
57.2	57			14.5	28.4
46.4	19.9	34.7	26.4	46.1	34.6
33.7	62.7	20.5	22.8	52.6	33.5
51.9	72.9	28.5	16.6
63	53.7	40.4	51.5	24.4	20.8
62.7	61	51.2	45	22.6	27.8
61.7	58.5	18.5	35.9	40.8	56.6
27.1	36.6	21.2	20.1	39.9	60.7
Fig. 1L: CD4 proliefration Th1/Th17
control	control	control	control	CD4-P2Y10-KO	CD4-P2Y10-KO	CD4-P2Y10-KO	CD4-P2Y10-KO
Th17 36hrs	Th17 72hrs	Th1 36hrs	Th1 72hrs	Th17 36hrs	Th17 72hrs	Th1 36hrs	Th1 72hrs
86.9137	90.7668	93.6973	96.0714	87.9156	90.3054	90.7133	93.2546
91.4431	93.2557	94.1954	95.415	88.8793	92.3142	95.1218	96.2727
82.2778	87.8054	97.4051	98.1069	95.8855	98.1144	98.1144	98.4762
89.2865	90.1537	95.9265	96.5721	93.8667	96.1917	96.6683	97.1368
91.4288	89.9001			94.7047	96.9994	98.3559	98.7065

## Sheet: Fig. 2
Fig. 2A: neurological score
	contr	contr	contr	contr	contr	contr	contr	contr	KO	KO	KO	KO	KO	KO	KO	KO
d1	0	0	0	0	0	0	0	0	0	0	0	0	0	0	0	0
d2	0	0	0	0	0	0	0	0	0	0	0	0	0	0	0	0
d3	0	0	0	0	0	0	0	0	0	0	0	0	0	0	0	0
d4	0	0	0	0	0	0	0	0	0	0	0	0	0	0	0	0
d5	0	0	0	0	0	0	0	0	0	0	0	0	0	0	0	0
d6	0	0	0	0	0	0	0	0	0	0	0	0	0	0	0	0
d7	0	0	0	0	0	0	0	0	0	0	0	0	0	0	0	0
d8	0	0	0	0	0	0	0	0	0	0	0	0	0	0	0	0
d9	0	0	0	0	0	0	0	0	0	0	0	0	0	0	0	0
d10	0	0	0	0	0	0	0	0	0	0	0	0	0	0	0	0
d11	0	0	0	0	0	0	0	0	0	0	0	1.5	0.5	0	0	0
d12	0	0	0	0	0	0.5	0.5	0	0.5	0.5	0	2.5	1.5	0	0	0
d13	0	0	0	0	0	1.5	1.5	0	1	1.5	0	2	2.5	0	0	0
d14	0	0.5	1.5	0	0	2	2.5	0	2.5	2.5	0.5	2	2.5	0	0	0
d15	1	1.5	2.5	0	0	2	2.5	0	2.5	1.5	0.5	1.5	2.5	0	0	0
d16	1	2.5	2.5	0	0	1	2.5	0	2.5	1.5	1	1.5	2.5	0	0	0
d17	1.5	2.5	2.5	0.5	0	1.5	2.5	0	2.5	1.5	1	1.5	1.5	0	0	0
d18	1	2.5	2.5	0.5	0	1	2	0	2	1.5	1	1.5	1.5	0	0	0
d19	1	2.5	2.5	0.5	0	1.5	1.5	0.5	1.5	1.5	1	1.5	1.5	0	0	0
d20	0.5	1.5	2.5	0.5	1	1	1.5	1.5	1.5	1	1	1	1.5	0	0	0
d21	0.5	2	2	0	1.5	1	1.5	2	1.5	1	1	1	2	0	0	0
d22	0.5	2	1.5	0.5	1.5	1	2	2	1.5	1	1	1	1.5	0	0	0
d23	1	1.5	2.5	1.5	2	1	1.5	2	1.5	1.5	1	1	1.5	0.5	0	0
d24	1.5	1.5	2.5	2.5	2.5	1	1.5	2.5	1.5	1	1	1.5	1.5	0.5	0.5	0
d25	1	1.5	2	2.5	2.5	1.5	2	2	1.5	1	0.5	1.5	1.5	0.5	0	0
d26	1	1.5	1.5	2	2	1.5	1.5	1.5	1.5	1	0.5	1	1.5	0.5	0	0
d27	1	1.5	1.5	2	1.5	1.5	1.5	1.5	1.5	1	1	1	1.5	0.5	0	0
d28	1	1.5	1.5	1.5	1.5	1.5	1.5	1.5	1	0.5	1	1	1.5	0.5	0	0
Fig. 2B: LFB demyelination (%)
con	KO
1.69495	1.2733
13.5829	2.92947
3.73018	0.463742
1.62933	1.20688
3.28684	4.44338
6.03267	0.159847
3.05345	0.402597
4.80171	0.183581
Fig. 2C: neurological score
	contr	contr	contr	contr	contr	contr	contr	contr	contr	KO	KO	KO	KO	KO	KO	KO	KO	KO
d1	0	0	0	0	0	0	0	0	0	0	0	0	0	0	0	0	0	0
d2	0	0	0	0	0	0	0	0	0	0	0	0	0	0	0	0	0	0
d3	0	0	0	0	0	0	0	0	0	0	0	0	0	0	0	0	0	0
d4	0	0	0	0	0	0	0	0	0	0	0	0	0	0	0	0	0	0
d5	0	0	0	0	0	0	0	0	0	0	0	0	0	0	0	0	0	0
d6	0	0	0	0	0	0	0	0	0	0	0	0	0	0	0	0	0	0
d7	0	0	0	0	0	0	0	0	0	0	0	0	0	0	0	0	0	0
d8	0	0	0	0	0	0	0	0	0	0	0	0	0	0	0	0	0	0
d9	0	0	0	0	0	0	0	0	0	0	0	0	0	0	0	0	0	0
d10	0	0	0	0	0	0	0	0	0	0	0	0	0	0	0	0	0	0
d11	0	0	0	0	0	1.5	0	0	0	0	0.5	0	0	1.5	0	0	0	0
d12	0	0.5	0	0	0	2	0	0.5	0	0	2.5	0	0	2	0	0	0	0
d13	0.5	1	0	0.5	0	3	0	1.5	0	0	3	0	1	1.5	0	0	0	0
d14	1.5	2	0	1.5	0	3	0.5	2	1.5	0	3	0	2.5	1.5	0	0	0.5	0
d15	1.5	2.5	0	2	0	3	1	2.5	2.5	0	2.5	0	2.5	1.5	0	1.5	1	0
d16	2	2.5	0	2	0	2.5	1.5	2.5	3.5	0	2.5	0	2.5	2	0	2.5	1.5	0
d17	1.5	2.5	0	2.5	0	2.5	1.5	3.5	3	0	2.5	0	2.5	1.5	0	2.5	2	0
d18	2	2.5	0	2.5	0	2.5	2.5	3	3.5	0	2.5	0	2.5	1.5	0	1.5	3	0
d19	2	2.5	0.5	2	1	3	2.5	3	3	0	2.5	0	2.5	1.5	0	1.5	2.5	0
d20	2	2.5	1.5	2	2.5	2.5	2	3	3	0	2.5	0	2.5	1.5	0	1.5	2.5	0
d21	1.5	2.5	2	2	3	2.5	1.5	2.5	3	0	2.5	1	2.5	1.5	0	1	2	0
Fig. 2D: Leukocyte number in CNS
CD4_con	CD4_KO	CD8_con	CD8_KO
34475.7	1153.6	33485	512.7
32270.7	8262.5	8896.2	2017.6
25893.2	19261.3	8134	10992.6
41831.6	12856.1	12133	2867.2
29714.9	42335.9	8239.1	32385.2
38069.4	7638.7	15381.6	9280.1
49193.3	1059.8	9963.2	1059.8
50189.1	17285.9	14655.2	11486
	27810.2		13572.5
Fig. 2E: FoxP3 / cytokine-pos. cells among CD4 T (%)
IFNg_con	IFNg_KO	IL-17_con	IL-17_KO	Treg_con	Treg_KO
46.8	29.9	7.1	6.3	33.8	28.7
50.4	31.9	8.3	10.7	26.9	30.7
53.8	52.1	4	4.5	24	19.2
45.4	42.9	9.1	7.4	25.2	27.1
47.8	38	6.1	8.8	27	35.1
38.5	34	13.5	3	32.5	34
56.4	32.2	4.8	8.6	23	28.4
38.1	35.3	10.4	5.9	33.8	36.9
	38.9		7.7		24.6
Fig. 2F: GM-CSF-pos. cells among CD4 T (%)
GM-CSF_con	GM-CSF_KO
19.1	13
27.3	18.4
22.2	22.1
28.5	25.7
29.2	12.3
19.7	11.9
33.1	14.3
19.7	10.5
	13.4
Fig 2G: CD11b-pos, Ly6G-neg, CD45-high
MP_con	MP_KO
49410.2	11564.8
53423	17283.5
34919.2	18277.2
55543.7	20015.6
33426.5	34828.9
45441	9113.5
31717.5	12346.6
37954.2	23325.1
	35695.6
Fig. 2H: Mac3 infiltration score
con	KO
2	1.66667
3	2
3.33333	1.66667
2.66667	2.5
2.66667	2.5
2	1.66667
2.33333	1
2.33333	1

## Sheet: Fig. 3
Fig. 3A: % migrated nCD4
bas-con	bas-KO	CCL19-Con	CCL19-KO	CCL21_contr	CCL21_KO	SDF-con	SDF-KO	CXCL9-con	CXCL9-KO	CXCL10-con	CXCL10-KO	CCL4-con	CCL4-KO	CCL5-con	CCL5-KO
4.8948	3.7412	36.225	16.095	17.7827	14.9236	12.759	8.7776	7.17501	8.06965	22.9301	7.69389	22.0457	9.15836	7.46516	7.58747
4.9247	5.1007	31.302	21.295	16.4012	11.1234	12.554	12.014	19.3576	6.08828	26.9123	9.0565	25.2567	7.35838	5.39152	5.12991
2.5464	4.0162	37.593	28.83	15.0387	16.818	18.118	12.223	4.95858	6.19891	15.5306	4.89077	18.0596	4.47934	7.26265	3.75937
2.6369	1.2558	35.797	31.033	12.8867	15.0993	16.366	13.312	5.08566	2.30027	17.2347	7.52058	13.0679	4.07796	8.98632	4.0992
4.39159	5.0836	46.382	29.205	25.0768	11.2224	13.015	7.7611	6.0909	4.46032	12.7868	6.98409	6.22108	4.20202	8.79767	3.29106
4.75103	4.74179	39.302	27.522	22.4221	9.96022	13.339	9.0283	8.14268	3.84815	12.2914	10.3407	6.14681	3.70564	6.14194	3.68785
4.08057	4.63024	35.061	22.834			8.0851	7.4068	10.7699	6.24711	16.0001	8.27707	16.0001	4.42824	5.09568	5.04483
4.57731	4.0469	37.056	16.957			8.5926	5.4348	8.2878	5.31235	13.7908	7.4829	5.22545	4.37488	5.05569	4.69457
4.22202	4.3315
5.0896	3.30773
3.35138	3.72995
7.55231	4.95409
Fig. 3B: % immobile cells
immobile-con	immobile-KO
31.7829	74.8148
26.5	74.6835
23.0769	58.3333
11.1111	45.3125
15.9091	27.7778
Fig. 3D: Accumulated distance
con	KO
707.562	822.22
1101.63	518.308
743.089	312.455
479.163	476.761
	427.726
	486.895
	184.971
	368.27
Fig. 3E: Velocity
con	KO
7.78187	7.28126
8.0651	6.51198
5.78588	3.99639
6.4847	4.60981
	3.85167
	4.57085
	3.77905
	2.50011
Fig. 3F: Directness
con	KO
0.251095	0.194662
0.235452	0.214747
0.201936	0.201425
0.304304	0.201124
	0.194302
	0.194477
	0.309183
	0.230358
Fig. 3G: Gene expression (Library size normalized counts)
Ccr1		Ccr10		Ccr2		Ccr3		Ccr4		Ccr5		Ccr6		Ccr7		Ccr8		Ccr9		Ccrl2		Cxcr1		Cxcr2		Cxcr3		Cxcr4		Cxcr5		Cxcr6
contr	KO	contr	KO	contr	KO	contr	KO	contr	KO	contr	KO	contr	KO	contr	KO	contr	KO	contr	KO	contr	KO	contr	KO	contr	KO	contr	KO	contr	KO	contr	KO	contr	KO
6	5	15	27	227	276	11	21	325	352	137	183	76	105	1371	1335	222	221	65	76	75	84	29	17	3	4	249	302	748	775	231	312	282	341
6	5	20	20	236	268	14	16	298	388	151	168	88	91	1330	1389	200	247	79	63	87	73	23	23	3	3	287	264	739	791	270	270	288	337
6	6	21	19	305	207	21	11	358	323	187	135	95	84	1332	1385	306	162	60	84	134	47	24	21	1	12	321	236	816	716	292	249	340	285
Fig. 3H: Gene expression (Library size normalized counts)
Adam8	Adam8	CD99l2	CD99l2	Dock8	Dock8	Ecm1	Ecm1	Fadd	Fadd	Gpr183	Gpr183	Icam1	Icam1	Itga4	Itga4	Itga7	Itga7	Itgb3	Itgb3	Myo1g	Myo1g	Oxsr1	Oxsr1	S1pr1	S1pr1	Selenok	Selenok	Slc12a2	Slc12a2	Spn	Spn	Tnfrsf14	Tnfrsf14
contr	KO	contr	KO	contr	KO	contr	KO	contr	KO	contr	KO	contr	KO	contr	KO	contr	KO	contr	KO	contr	KO	contr	KO	contr	KO	contr	KO	contr	KO	contr	KO	contr	KO
119	146	216	202	1786	1779	478	433	247	258	495	467	583	653	2757	2879	235	229	695	665	1267	1384	922	913	1670	1598	191	191	379	332	1981	1983	393	386
134	130	199	222	1785	1796	494	422	260	247	500	466	614	626	2870	2791	220	247	713	654	1334	1326	918	926	1633	1649	186	197	353	360	1969	2013	400	382
163	107	217	203	1729	1853	499	417	275	234	446	522	597	643	2551	3136	223	244	662	703	1273	1388	915	928	1607	1675	186	197	355	357	1928	2053	375	407
Fig. 3I: % migrated aCD4
bas-con	bas-KO	CCL19-Con	CCL19-KO	SDF-con	SDF-KO
15.4	1.4	30.6761	34.8	38.7	7.9
5.2	1.6	42.4847	18.8	10.7	17.1
1	2.9	30.0196	22.5	49.4	10.5
15.9	3	31.9213	28.7	24.9	9.7
10.4	1.6	46.8162	34	23.4	20.9
4.6	1.5	29.751	28.5	22.7	10.2
3.6	1.2	28.363	20.7	21.4	15.8
2.5	1.4	38.4617			12.3
Fig. 3J: % migrated Th1
bas-con	bas-KO	SDF-con	SDF-KO	CCL19-con	CCL19-KO
6.22597	3.13036	22.4803	16.048	33.4542	20.5546
5.11118	3.81598	18.9078	13.4037	29.1934	24.1923
3.14225	3.38112	18.7526	8.16134	30.2712	14.5828
5.76631	12.0424	18.0245		24.6079	16.5151
9.27439	10.9068			23.3829	15.822
10.963	10.1255			22.5728	22.1
11.6094	9.45814				22.335
Fig. 3K: % migrated Th17
bas-con	bas-KO	SDF-con	SDF-KO	CCL19-con	CCL19-KO
7.64098	4.66192	24.7015	20.9419	37.158	31.3293
8.65437	4.18894	22.5965	20.2089	41.4167	30.3514
7.02942	5.77558	22.5997	24.3786	32.8032	51.9066
6.76208	10.0182	22.6663	10.9113	24.262	24.636
7.90043	9.45979	15.3709	9.20718	30.1869	25.2054
8.7647	4.98622	14.6631	9.84264	26.4434	37.6962
8.05563	5.56313	7.28992	10.4392	20.6794	37.071
Fig. 3L: % P2ry10 expressing cells
Th17	Th1
37	88
Fig. 3M: % migrated human CD4 after P2Y10 knockdown
MS_scr_bas	MS_scr_SDF	MS_kd_bas	MS_kd_SDF	HD_scr_bas	HD_scr_SDF	HD_kd_bas	HD_kd_SDF
11.0015	23.8632	15.2006	13.5135	6.59271	21.6273	6.95274	6.61
12.9772	36.0292	12.9389	22.1648	4.74073	28.9287	4.58762	4.35
14.407	46.1084	10.144	13.1729	14.4787	46.9866	8.67623	23.15

## Sheet: Fig. 4
Fig. 4B: Polarized nCD4 (%)
contr	KO
30.3198	12.7778
25.2446	18.75
20.8376	16.3437
19.3774	11.3544
24.119	11.2917
Fig. 4C: Polarized aCD4 (%)
contr	KO
46.716	39.6825
57.8367	29.0598
38.2011	32.0988
54.0637	36.9345
Fig. 4F: Cells with polarized RhoA activation (%)
pRhoA contr	pRhoA KO
31.4516	26.087
33.3333	23.8532
33.8983	27.5
31.8681	22.7273
31.7757
Fig. 4G: RhoA-GTP CD4
contr	KO
0.6507	0.7296
0.7294	0.5986
0.570461	0.644179
0.821543	0.640206
0.835003	0.788553
0.796903	0.856626
Fig. 4H: Chemok.-ind RhoA act (fold change 10 min)
FC CCL19_contr	FC CCL19_KO	FC SDF_contr	FC SDF_KO
		1.3	0.72
		1.19	1.06
1.24	0.97	1.08	0.88
1.23	0.66	1.46	0.99
1.2	1.08	1.61	1.1
1.57	1.01	1.14	1.14
Fig. 4G: Rac1-GTP CD4
bas-con	bas-KO
0.486712	0.485382
0.669367	0.607865
0.513116	0.591434
0.390879	0.608783
0.542362	0.62852
0.30435	0.502582
Fig. 4J: Chemok.-ind Rac1 activation (fold change 20 sec)
CCL19-con	CCL19-KO	SDF-con	SDF-KO
2.47168	3.47375	1.63895	1.3882
2.78243	3.28702	1.15728	1.05234
1.81532	5.13246	1.50437	0.922091
4.6628	2.60946	0.986762	0.869878
		1.60696	2.12881
		1.81661	1.45739

## Sheet: Fig. 5
Fig.5A: LPL-ind. RhoA act. (fold change 1 min)
S1P-con	S1P-ko	LPA-con	LPA-KO
1.70785	2.42274	1.05334	0.820263
2.15938	3.09269	1.19616	0.531445
2.91533	3.87232	1.15027	2.74016
3.05227	4.1255	1.31168	1.91477
Fig. 5B: LysoPS-ind. RhoA act. (fold change 1 min)
lysPS18:0-Con	lysPS18:0-KO	lysPS18:1-Con	lysPS18:1-KO
1.72847	0.740326	1.17093	1.18813
1.65539	0.99489	1.22481	0.634355
1.50574	0.661227	1.29509	1.0901
1.58714	0.669811	1.31967	0.827125
Fig.5C: ATP-ind. RhoA act (fold change 1 min)
ATP-contr	ATP-KO
1.25	0.96
1.11	0.9
1.1	0.803777
1.3	0.641804
Fig.5D: ATP-ind. IP1 prod. (fold change 30 min)
ATP_con	ATP_KO
1.60488	1.08218
1.2881	0.905296
1.1463	0.960136
3.41486	1.15033
2.97039	1.80706
2.55062	1.27251
1.98642
Fig.5E: Agonist-ind. cAMP prod. (fold change 30 min)
ATP_con	ATP_KO	Isopr_con	Isopr_KO
1.07035	1.4159	3.00298	3.80231
1.12284	1.00903	5.22878	5.13283
1.17173	1.12529	5.12364	1.33085
1.09632	1.4337	2.80361	3.91601
Fig.5F: Ca2+ mob. COS-1 (LUx10^4)
ATP100_EV	ATP30_EV	ATP10_EV	ATP3_EV	ATP1_EV	ATP0.3_EV	ATP100_P2Y10	ATP30_P2Y10	ATP10_P2Y10	ATP3_P2Y10	ATP1_P2Y10	ATP0.3_P2Y10
49.9	34.5142	27.6669	19.6574	5.33073	0.716561	58.9964	50.5369	41.9969	24.4954	7.33549	1.01152
46.992	39.3111	32.4017	17.154	5.9333	0.276088	53.0333	49.3641	40.9969	23.9566	9.13438	0.615915
Fig.5G: Ca2+ mob. COS-1 (raqtio P2Y10/EV)
ATP10	ATP1	ATP0.1	ADP10	ADP1	ADP0.1
1.2	1.3	1.7	1.3	1.4	1.4
1.1	1.5	1.7	1.1	1.3	1.2
1.4	1.4	1.1	1.2	1.6	1.1
1.2	1	1.8	1.2	1	0.8
1.4	1.5
Fig.5H: CCL19-ind. ATP release (fold change)
basal_con	basal_KO	CCL19-1m_con	CCL19-1m_KO	CCL19-3m_con	CCL19-3m_KO	CCL19-10m_con	CCL19-10m_KO
1	1	2.44914	1.28284	1.51077	1.24088	2.2194	0.929163
1	1	1.35881	0.653644	1.21159	3.42969	1.00422	0.447917
1	1	1.20403	4.50389	2.07597	4.04584	0.722922	0.954229
1	1	1.77133	3	2.24997	2.43407	0.823617	1.41116
1	1	1.75003	3.09367	4.1111	2.01343	0.750028	2.61866
1	1	1.3333	4.71339	1.7075		1.8889
1		2.25732		2.19307		1.4331
1		2.32819				1.27167
Fig.5I: LysoPS 18:0 in CD4 T cell supernatant (pmol/ml)
LysoPS18:0_0c	LysoPS18:0_1c	LysoPS18:0_3c	LysoPS18:0_10c	LysoPS18:0_0k	LysoPS18:0_1k	LysoPS18:0_3k	LysoPS18:0_10k
0	1.848	2.089	1.61	0	1.757	2.284	1.861
0	1.6	2.132	2.101	0	1.596	2.144	1.704
0	1.712	2.11	2.007	0	1.717	2.152	2.142
Fig.5J: LysoPS 18:0 in CD4 T cell lysate (fmol/5x10^5)
LysoPS18:0_0c	LysoPS18:0_1c	LysoPS18:0_3c	LysoPS18:0_10c	LysoPS18:0_0k	LysoPS18:0_1k	LysoPS18:0_3k	LysoPS18:0_10k
0	33	29	54	0	60	52	88
0	41	37	30	0	40	21	67
0	30.2	27.63	30.2	0	48	29	25
Fig.5K: LysoPS 18:1 in CD4 T cell lysate (fmol/5x10^5)
LysoPS18:1_0c	LysoPS18:1_1c	LysoPS18:1_3c	LysoPS18:1_10c	LysoPS18:1_0k	LysoPS18:1_1k	LysoPS18:1_3k	LysoPS18:1_10k
0	2279	1803	3193	0	2559	1776	3116
0	1990	2011	3214	0	1814	2173	3255
0	1710	2455	2973	0	2803	1905	2995

## Sheet: Fig. 6
Fig. 6A: nCD4 migrated towards SDF-1a (% of input)
SDF-con	SDF+Apy-con	SDF-KO	SDF+Apy-KO
8.46123	7.06846	4.22575	6.21088
5.60369	4.3162	4.71081	3.72501
4.43019	2.49553	2.34526	2.15239
8.2195	5.25953	4.73146	2.6048
Fig. 6B: nCD4 migrated towards CCL19 (% of input)
CCL-con	CCL+Apy-con	CCL-KO	CCL+Apy-KO
23.6253	14.0773	8.2784	10.4735
13.9603	11.3002	11.6082	13.4566
39.6307	21.3596	14.7503	10.3012
31.3922	20.8795	28.7354	19.6789
Fig. 6C: human nCD4 migrated towards SDF-1a (% of input)
HD SDF-1	HD SDF+Apy	MS SDF-1	MS SDF+Apy
44.4878	22	62.6901	27.017
49.4146	9.02439	47.0737	22.4933
40.3415	17.4146	61.0369	42.4355
Fig.6D: CCL19-ind. RhoA activation (fold change 10 min)
FC CCL con	FC CCL-Apy con	FC CCL KO	FC CCL-Apy KO
1.12	0.99	1.08	0.95
1.57	0.73	1.01	1.6
1.02	0.54	0.91	0.66
0.97	0.54	1.07	1.03
1.09	0.87	0.65	0.61
Fig.6E: CCL19-ind. ATP release (aCD4, fold change)
basal		CCL19-1m		CCL19-3m		CCL19-10m
contr	KO	contr	KO	contr	KO	contr	KO
1	1	4.70106	4.17811	2.99945	4.87107	1.85186	2.76714
1	1	3.68054	3.34397	3.16419	3.6851	2.30697	1.39507
1	1	3.29008	5.07303	7.00679	7.3098	0.444694	1.83123
Fig. 6F: aCD4 migrated towards SDF-1a (% of input)
SDF-con	SDF+Apy-con	SDF-KO	SDF+Apy-KO
22.7104	14.4823	15.7514	15.7441
21.419	11.7246	12.296	9.76534
27.3	12.2	20.746	17.817
Fig. 6G: nCD4 migrated towards CCL19 (% of input)
CCL19-con	CCL19+Cbx-con	CCL19-KO	CCL19+Cbx-KO
30.1916	23.3662	25.1381	23.3395
25.7081	24.1044	24.5134	21.4468
42.5268	29.4453	29.0959	25.1865
39.4641	29.4545	27.8625	24.6244
37.3281	23.2068	34.727	17.3053
36.4524	23.9921	29.2652	33.6798
34.1846	16.7277	20.6532	23.7114
34.4252	20.1635	23.1932	15.5908
Fig. 6H: % migrated nCD4 G12/13KO
basal-con	basal-KO	CCL19-con	CCL19-KO
4.22675	9.86839	30.5035	24.8653
5.09633	6.87	29.1659	25.3
7.43136	5.25372	36.8843	18.3596
6.44586	6.24095	37.9764	10.8752

## Sheet: Fig. 7
Fig. 7A: CD4 T drain. LN (x10^5)
contr	P2y10 KO
8.23732	6.67678
6.1752	6.05213
5.94084	6.66965
7.8802	5.76755
10.4436	6.05461
9.38959	3.37497
Fig. 7B: Ear thickness (mm)
Days after challenge	contr#1	contr#2	contr#3	contr#4	contr#5	P2y10 KO#1	P2y10 KO#2	P2y10 KO#3	P2y10 KO#4	P2y10 KO#5
0	0.2	0.2	0.2	0.2	0.2	0.2	0.2	0.2	0.2	0.2
1	0.3	0.25	0.35	0.25	0.2	0.25	0.25	0.25	0.2	0.2
2	0.35	0.32	0.35	0.4	0.35	0.3	0.25	0.3	0.25	0.25
3	0.5	0.5	0.5	0.45	0.45	0.45	0.4	0.4	0.4	0.35

## Sheet: Suppl. Fig. 1
Suppl. Fig. 1
P2Y10_bas_CD4	P2Y10_EAE_CD4
0.25	5.23
3.5	5.69
1.9	5.29
0.6	10.72

## Sheet: Suppl. Fig. 2
Suppl. Fig. 2A: Subpopulations in lymph node (%)
Treg_con	Treg_KO
12.5	11.3
13	8.9
9	10.8
13.2	12
11.8	9.8
11.8	11.1
9.7	13.4
	12.5
	10.9
	9.7
	10.6
	15.2
Suppl. Fig. 2B: Subpopulations in lymph node (%)
Tem_con	Tem_KO	Tcm_con	Tcm_KO	naive_con	naive_KO
9.4	7.8	5.3	4.5	77.5	81
8.9	7.1	3.7	7.2	76.5	78.6
18.8	9	8.4	4.9	63.7	79.7
8.5	8.9	7.1	7.6	78.4	76.6
12.1	7	7.7	7.6	74.2	79.8
10.3	9.8	11.5	8.1	70.3	75.4
	13.2		16.7		64.3
	9		6.3		77.8
	12.6		4.8		69.1
	16.9		14.3		60.1
Suppl. Fig. 2C: Subpopulations in spleen (%)
Treg_con	Treg_KO
11.1	10.5
13.8	8.2
11	10.8
11.6	12
8	10
11	11.7
12.8	13.2
	13.3
	6
	11.1
	10.5
	14.6
Suppl. Fig. 2D: Subpopulations in spleen (%)
Tem_con	Tem_KO	Tcm_con	Tcm_KO	naive_con	naive_KO
16.9	17	7.2	6.1	69.2	68.3
20.9	14.6	5.9	6.2	64.1	72.4
	18.8		6.5		67.9
28.2	14.1	9.1	8.7	54.1	71.9
15.1	17.1	8.6	5.8	70.1	70.3
19		8.8		67
24	17.9	11.6	5.1	57.8	67.2
	34.3		9.1		49.5
	15.2		9.6		69.5
	17.9		9.9		66.3
	40.8		8.2		42

## Sheet: Suppl. Fig. 3
Suppl. Fig. 3A			Suppl. Fig. 3B
immobile-con	immobile-KO		P2y10_con	P2y10_KO
31	40		1.03	0.48
18	58		1.01	0.39
36	65		0.97	0.41
			1	0.34

[truncated: 7 more sheets: Suppl. Fig. 4, Suppl. Fig. 5, Suppl. Fig. 6, Suppl. Fig. 7, Suppl. Fig. 8, Suppl. Fig. 9, Suppl. Fig. 10]
